# Supplementary material for: Physicochemical Study of the Self-Disintegration of Calcium Orthosilicate (β→γ) in the Presence of the C12A7 Aluminate Phase
Source: Materials (Basel). 2021 Oct 28;14(21):6459. doi: 10.3390/ma14216459 (PMC8585463; doi:10.3390/ma14216459)
Supplement: Supplementary file 1 [file materials-14-06459-s001.zip]

Archive with 1 entries (1 files):
- materials-1356383-supplementary.mp4
